# Supplementary material for: Characterization of sulfhydryl oxidase from Aspergillus tubingensis
Source: BMC Biochem. 2017 Dec 8;18:15. doi: 10.1186/s12858-017-0090-4 (PMC5721475; doi:10.1186/s12858-017-0090-4)
Supplement: Supplementary file 6 — For each chromosomal cluster the table shows accession numbers for genes (Accession), scaffold identifier (Scaffold), start and end on the scaffold, direction of the gene (Direction) and Interpro protein domain identifiers found in the genes (Interpro), as details for Additional file 5. (XLSX 20 kb) [file 12858_2017_90_MOESM6_ESM.xlsx]

## Sheet: SOXclusters
Additional file 6
Accession	Scaffold	Start	End	Direction	Interpro
Afu6g09600	Afun_CM000174	2338768	2337518	-	NA
Afu6g09610	Afun_CM000174	2340710	2339541	-	IPR000873,IPR001242,IPR006163
Afu6g09620	Afun_CM000174	2343638	2344093	+	NA
Afu6g09630	Afun_CM000174	2346986	2348452	+	IPR001138
Afu6g09640	Afun_CM000174	2350602	2349178	-	IPR001176,IPR004839
Afu6g09650	Afun_CM000174	2351780	2352262	+	IPR008257
Afu6g09660	Afun_CM000174	2358465	2355091	-	IPR000873,IPR001242,IPR006163
Afu6g09670	Afun_CM000174	2359918	2361105	+	IPR001128,IPR002401
Afu6g09680	Afun_CM000174	2362631	2361666	-	IPR001077
Afu6g09690	Afun_CM000174	2364218	2363730	-	IPR004045, IPR004046, IPR010987, IPR012336
Afu6g09700	Afun_CM000174	2364470	2364943	+	NA
Afu6g09710	Afun_CM000174	2365930	2367555	+	IPR007114,IPR011701
Afu6g09720	Afun_CM000174	2368689	2368138	-	NA
Afu6g09730	Afun_CM000174	2370937	2369369	-	IPR001128
Afu6g09740	Afun_CM000174	2371240	2372019	+	IPR000103
Afu6g09750	Afun_CM000174	2372634	2372915	+	NA
AO090001000028	Aory_SC001	64961	65569	+	IPR001128
AO090001000029	Aory_SC001	67067	65679	-	IPR000454,IPR001138
AO090001000030	Aory_SC001	69360	68869	-	NA
AO090001000031	Aory_SC001	69827	71479	+	IPR007114,IPR011701
AO090001000032	Aory_SC001	74051	72321	-	IPR001140,IPR003439,IPR003593
AO090001000033	Aory_SC001	75372	76544	+	IPR001176,IPR004839
AO090001000034	Aory_SC001	76702	77469	+	NA
AO090001000035	Aory_SC001	79539	78253	-	IPR001128
AO090001000036	Aory_SC001	81752	82234	+	NA
AO090001000037	Aory_SC001	83661	83119	-	IPR000103
AO090001000038	Aory_SC001	85649	85080	-	IPR000103,IPR013027
AO090001000039	Aory_SC001	86702	87751	+	IPR001077
AO090001000040	Aory_SC001	88037	88345	+	IPR001077
AO090001000041	Aory_SC001	90147	88936	-	IPR001128,IPR002401
AO090001000042	Aory_SC001	90812	92179	+	IPR008257
AO090001000043	Aory_SC001	97411	94826	-	IPR000873,IPR001242,IPR006163
AT59123	Atub_scaffold_8	1093121	1094836	-	IPR011701, IPR007114, IPR006121, IPR016196
AT33292	Atub_scaffold_8	1096135	1097490	+	NA
AT47493	Atub_scaffold_8	1100599	1101656	+	IPR013027,IPR000103,IPR013027
AT33294	Atub_scaffold_8	1102442	1103097	-	IPR000873,IPR002052
AT59125	Atub_scaffold_8	1104661	1106203	+	NA
AT47495	Atub_scaffold_8	1106520	1107101	-	NA
AT178823	Atub_scaffold_8	1108347	1110146	-	IPR001411, IPR011701, IPR007114, IPR016196
AT47497	Atub_scaffold_8	1111765	1113741	+	IPR001356, IPR007087, IPR015880, IPR001356, IPR001356, IPR007087, IPR007087, IPR009057
AT33299	Atub_scaffold_8	1114651	1115119	+	IPR000026,IPR016191
AT47498	Atub_scaffold_8	1115384	1116715	-	IPR006680,IPR011059
AT129899	Atub_scaffold_8	1117137	1120548	-	IPR000873, IPR013120, IPR006163, IPR009081, IPR016040
AT59131	Atub_scaffold_8	1121312	1123101	+	IPR008151, IPR002937, IPR014105, IPR008150
AT59132	Atub_scaffold_8	1124394	1125916	+	IPR011032,IPR016040
AT178834	Atub_scaffold_8	1126099	1127020	-	IPR002198, IPR002347, IPR002198, IPR016040
AT33306	Atub_scaffold_8	1128652	1130547	-	NA
AT130516	Atub_scaffold_8	1132291	1134016	-	IPR011009
SNU06100.1	Snod_supercontig1.9	9626	9453	-	NA
SNU06101.1	Snod_supercontig1.9	10057	10542	+	NA
SNU06102.1	Snod_supercontig1.9	11455	10898	-	IPR000782,IPR001395,IPR006025
SNU06103.1	Snod_supercontig1.9	13091	12543	-	IPR000103
SNU06104.1	Snod_supercontig1.9	15042	14515	-	IPR001395
SNU06105.1	Snod_supercontig1.9	15630	17309	+	IPR001138,IPR007219
SNU06106.1	Snod_supercontig1.9	18265	17804	-	IPR011701
SNU06107.1	Snod_supercontig1.9	19946	20791	+	IPR000873,IPR006163
SNU06108.1	Snod_supercontig1.9	20941	21837	+	IPR000873,IPR006163
SNU06109.1	Snod_supercontig1.9	22072	23133	+	IPR000873,IPR006163
SNU06110.1	Snod_supercontig1.9	26444	23481	-	IPR000648,IPR001849
SNU06111.1	Snod_supercontig1.9	26909	27358	+	NA
SNU06112.1	Snod_supercontig1.9	28007	27696	-	NA
SNU06113.1	Snod_supercontig1.9	28622	28738	+	NA
CHG10737.1	Cglo_supercontig1.8	42387	43286	+	NA
CHG10739.1	Cglo_supercontig1.8	50639	52030	+	IPR004875
CHG10741.1	Cglo_supercontig1.8	61715	60318	-	IPR007219
CHG10742.1	Cglo_supercontig1.8	65794	66561	+	IPR000172,IPR007867,IPR012132
CHG10743.1	Cglo_supercontig1.8	67852	68916	+	IPR000103
CHG10744.1	Cglo_supercontig1.8	70908	69394	-	IPR000873
CHG10745.1	Cglo_supercontig1.8	74682	76235	+	IPR001138
CHG10746.1	Cglo_supercontig1.8	77683	77033	-	IPR001128
CHG10747.1	Cglo_supercontig1.8	78822	78730	-	NA
CHG10748.1	Cglo_supercontig1.8	79781	80392	+	NA
CHG10749.1	Cglo_supercontig1.8	81494	82414	+	IPR007114,IPR011701
CHG10750.1	Cglo_supercontig1.8	84559	83378	-	IPR002085,IPR011032
CHG10751.1	Cglo_supercontig1.8	86256	85594	-	IPR000051,IPR002935
CHG10752.1	Cglo_supercontig1.8	89662	95562	+	IPR000873,IPR001242,IPR006163
CHG10753.1	Cglo_supercontig1.8	98299	97328	-	IPR001392,IPR008968,IPR011012
CHG10754.1	Cglo_supercontig1.8	100205	100744	+	NA
FG00039.1	Fgra_AACM01000002	72341	73219	+	NA
FG00040.1	Fgra_AACM01000002	75953	74520	-	IPR001214
FG00041.1	Fgra_AACM01000002	82761	81796	-	IPR001092,IPR006209,IPR011598
FG00042.1	Fgra_AACM01000002	108498	85183	+	IPR000873,IPR001242,IPR006163
FG00043.1	Fgra_AACM01000002	110460	109495	-	IPR000103
FG00044.1	Fgra_AACM01000002	110699	111586	+	IPR000379
FG00045.1	Fgra_AACM01000002	113382	112624	-	IPR000379,IPR003089
FG00046.1	Fgra_AACM01000002	114193	115296	+	IPR001140,IPR003439,IPR003593
FG00047.1	Fgra_AACM01000002	119644	120432	+	IPR000379,IPR007087
FG00048.1	Fgra_AACM01000002	122506	123273	+	IPR005123
FG00049.1	Fgra_AACM01000002	124396	124941	+	IPR001544,IPR005786
FG00050.1	Fgra_AACM01000002	127067	128020	+	IPR000379,IPR002110,IPR008262
FG00051.1	Fgra_AACM01000002	128958	128113	-	IPR003010
FG00052.1	Fgra_AACM01000002	129969	130451	+	IPR001138
FG00053.1	Fgra_AACM01000002	133514	132372	-	IPR001395
FG00054.1	Fgra_AACM01000002	134357	135283	+	IPR002198,IPR002347
TRv1.2f1.38444	TrRee_scaffold_1	2710472	2709822	-	IPR000051,IPR001601
TRv1.2f1.13205	TrRee_scaffold_1	2711899	2712780	+	IPR001176,IPR004839
TRv1.2f1.38442	TrRee_scaffold_1	2714462	2713836	-	IPR001128,IPR002401
TRv1.2f1.38441	TrRee_scaffold_1	2715842	2719246	+	IPR000873,IPR001242,IPR006163
TRv1.2f1.18943	TrRee_scaffold_1	2721045	2721275	+	IPR000873,IPR001242,IPR006163
TRv1.2f1.38440	TrRee_scaffold_1	2722349	2722840	+	NA
TRv1.2f1.38439	TrRee_scaffold_1	2723968	2723357	-	IPR008257
TRv1.2f1.13355	TrRee_scaffold_1	2725302	2725039	-	IPR004046
TRv1.2f1.38437	TrRee_scaffold_1	2727355	2726744	-	NA
TRv1.2f1.13269	TrRee_scaffold_1	2729106	2728891	-	NA
TRv1.2f1.13357	TrRee_scaffold_1	2732116	2732517	+	IPR001128
TRv1.2f1.13360	TrRee_scaffold_1	2735813	2737207	+	IPR001140,IPR003439,IPR003593
TRv1.2f1.38434	TrRee_scaffold_1	2739741	2738710	-	IPR001077
TRv1.2f1.38433	TrRee_scaffold_1	2742123	2741023	-	IPR001128
TRv1.2f1.45604	TrRee_scaffold_1	2743150	2743734	+	IPR000103,IPR001327,IPR003953
TRv1.2f1.38431	TrRee_scaffold_1	2745744	2747453	+	NA
PhChv2.1f1.8524	Pchr_scaffold_17	302926	302756	-	NA
PhChv2.1f1.8525	Pchr_scaffold_17	304868	306244	+	IPR002048
PhChv2.1f1.8526	Pchr_scaffold_17	306661	308301	+	IPR000301,IPR008952
PhChv2.1f1.8527	Pchr_scaffold_17	310167	310574	+	IPR000103, IPR001327, IPR005982, IPR008255
PhChv2.1f1.140546	Pchr_scaffold_17	311070	311240	+	IPR008532
PhChv2.1f1.140550	Pchr_scaffold_17	312611	312114	-	IPR003593,IPR003959,IPR003960
PhChv2.1f1.27757	Pchr_scaffold_17	315479	314139	-	IPR001296
PhChv2.1f1.140627	Pchr_scaffold_17	318060	318785	+	IPR001661
PhChv2.1f1.130682	Pchr_scaffold_17	320198	320893	+	IPR001128
PhChv2.1f1.8534	Pchr_scaffold_17	323901	324383	+	NA
PhChv2.1f1.140619	Pchr_scaffold_17	324751	325422	+	IPR000051
PhChv2.1f1.8536	Pchr_scaffold_17	326717	327025	+	IPR001509
PhChv2.1f1.8537	Pchr_scaffold_17	330446	329493	-	IPR000873,IPR006163
PhChv2.1f1.8538	Pchr_scaffold_17	338761	337862	-	IPR000504,IPR002483,IPR012677
PhChv2.1f1.8539	Pchr_scaffold_17	341957	341250	-	NA
PhChv2.1f1.8540	Pchr_scaffold_17	343974	344882	+	NA
Afu3g03410	Afun_CM000171	906872	907456	+	IPR001753
Afu3g03420	Afun_CM000171	908646	914471	+	IPR000873,IPR001242,IPR006163
Afu3g03430	Afun_CM000171	917616	914605	-	IPR001140,IPR003439,IPR003593
Afu3g03440	Afun_CM000171	919998	921323	+	IPR011701
Afu3g03450	Afun_CM000171	925123	923528	-	IPR001128
Afu3g03460	Afun_CM000171	927326	927997	+	IPR005834,IPR006402
Afu3g03470	Afun_CM000171	930109	929864	-	NA
Afu3g03480	Afun_CM000171	933270	932386	-	IPR001128
Afu3g03490	Afun_CM000171	934577	935206	+	IPR000051,IPR001077,IPR001601
Afu3g03500	Afun_CM000171	936148	937401	+	IPR007114,IPR011701
Afu3g03510	Afun_CM000171	937974	939263	+	IPR012307
Afu3g03520	Afun_CM000171	942883	944220	+	NA
Afu3g03540	Afun_CM000171	948334	949296	+	IPR000794,IPR001227,IPR006163
Afu3g03550	Afun_CM000171	950919	950350	-	NA
Afu3g03560	Afun_CM000171	956482	954743	-	IPR000103, IPR001100, IPR001327, IPR001763, IPR004099
Afu3g03570	Afun_CM000171	957422	959083	+	IPR010354
MG05567.4	Mgri_AACU01000539	1486	2055	+	IPR006683
MG05568.4	Mgri_AACU01000539	2651	3370	+	IPR000873
MG05569.4	Mgri_AACU01000539	5435	3888	-	IPR000205, IPR000594, IPR001763, IPR007901, IPR009036
MG05570.4	Mgri_AACU01000539	5875	6495	+	NA
MG05571.4	Mgri_AACU01000539	8410	7601	-	NA
MG05572.4	Mgri_AACU01000539	10111	11886	+	NA
MG05573.4	Mgri_AACU01000539	13191	12532	-	NA
MG05574.4	Mgri_AACU01000539	15318	14788	-	IPR000103,IPR000759,IPR001327
MG05575.4	Mgri_AACU01000539	18282	17713	-	NA
MG05576.4	Mgri_AACU01000539	20358	19963	-	NA
MG05577.4	Mgri_AACU01000539	23341	22286	-	IPR001466,IPR012338
MG05578.4	Mgri_AACU01000539	25946	24519	-	IPR001138
MG05579.4	Mgri_AACU01000539	26846	27814	+	IPR000073,IPR000379,IPR003089
MG05580.4	Mgri_AACU01000539	29281	28649	-	IPR003673
FG03257.1	Fgra_AACM01000150	103835	106591	+	IPR000873,IPR006163
FG03258.1	Fgra_AACM01000150	107493	108035	+	IPR000103, IPR001100, IPR001327, IPR003042
FG03259.1	Fgra_AACM01000150	108767	110062	+	NA
FG03260.1	Fgra_AACM01000150	110713	111696	+	IPR001128
FG03261.1	Fgra_AACM01000150	114019	112652	-	NA
FG03262.1	Fgra_AACM01000150	115426	116532	+	IPR001155
FG03263.1	Fgra_AACM01000150	117167	118720	+	IPR000571
FG03264.1	Fgra_AACM01000150	120431	121441	+	IPR001128
FG03265.1	Fgra_AACM01000150	123939	125204	+	IPR001138,IPR002016,IPR007219
FG03266.1	Fgra_AACM01000150	127948	127208	-	NA
FG03267.1	Fgra_AACM01000150	129174	130034	+	NA
FG03268.1	Fgra_AACM01000150	132538	133827	+	NA
FG03269.1	Fgra_AACM01000150	137400	135346	-	IPR004199, IPR006101, IPR006102, IPR006103, IPR006104, IPR008979, IPR011013
FG03270.1	Fgra_AACM01000150	139001	139813	+	NA
FG03271.1	Fgra_AACM01000150	141819	140278	-	IPR001138
FG03272.1	Fgra_AACM01000150	144436	143027	-	IPR003663, IPR005828, IPR005829, IPR007114
